# Supplementary material for: High Ki-67 index in fine needle aspiration cytology of follicular thyroid tumors is associated with increased risk of carcinoma
Source: Endocrine. 2018 May 23;61(2):293–302. doi: 10.1007/s12020-018-1627-z (PMC6061212; doi:10.1007/s12020-018-1627-z)
Supplement: Supplementary file 4 — Supplementary Table 1 [file 12020_2018_1627_MOESM4_ESM.xlsx]

## Sheet: Supplementary table 1
Supplementary table 1. The distribution of cytological Ki-67 index across the diagnostic groups
of follicular thyroid tumors in Cohort A.
			Ki-67 index (%)
Diagnosis a	Abbreviation	N	Mean	Median	Range
All cases		234	3.2	2.0	0-30
Histopathological diagnosis - non-Hürthle cell
- Follicular thyroid adenoma	FTA	108	1.8	1.0	0-7
- Follicular tumor of uncertain malignant potential	FT-UMP	7	3.1	2.0	1-8
- Follicular thyroid carcinoma	FTC	41	4.7	3.0	1-20
Histopathological diagnosis - Hürthle cell
- Hürthle cell adenoma	Hu ad	50	2.7	2.0	1-10
- Follicular tumor of uncertain malignant potential, Hürthle cell type	Hu FT-UMP	8	6.6	3.5	1-25
- Hürthle cell carcinoma	Hu ca	20	8.2	5.0	1-30
Bethesda classification
- Category I	-	0	-	-	-
- Category II	-	4	0.8	1.0	0-1
- Category III	-	24	1.6	1.0	1-5
- Category IV	-	192	3.1	2.0	1-25
- Category V	-	10	5.7	5.0	1-15
- Category VI	-	4	15.5	15.0	2-30
a All diagnoses were based on histopathology.
N=number of cases
Bethesda Category: I= Nondiagnostic or unsatisfactory, II= Benign, III= Atypia of undetermined
significance or follicular lesion of undetermined significance, IV=Follicular neoplasm or suspicious
for a follicular neoplasm, V=Suspicious for malignancy, VI= Malignant.
