# Supplementary material for: High Ki-67 index in fine needle aspiration cytology of follicular thyroid tumors is associated with increased risk of carcinoma
Source: Endocrine. 2018 May 23;61(2):293–302. doi: 10.1007/s12020-018-1627-z (PMC6061212; doi:10.1007/s12020-018-1627-z)
Supplement: Supplementary file 5 — Supplementary Table 2 [file 12020_2018_1627_MOESM5_ESM.xlsx]

## Sheet: Supplementary table 2
Supplementary table 2. Pooled multivariate analyses with binary logistic regression for
prediction of FTC in Cohort A+B, before and after exclusion of Hürthle cell tumors.
Analysis variables	B	SEM	exp B (OR)	CI 95%	p-value
FTA/FT-UMP (AFTA) vs FTC (n = 341 a)
- Ki-67 index in cytology	0.156	0.038	1.169	1.086-1.258	<0.001
- Tumor size	0.034	0.009	1.035	1.018-1.052	<0.001
- Age at surgery	0.008	0.008	1.008	0.993-1.023	0.283
- Gender	-0.382	0.307	0.682	0.374-1.245	0.213
Non-Hürthle cell FTA/FT-UMP (AFTA) vs FTC (n = 225 a)
- Ki-67 index in cytology	0.326	0.081	1.385	1.181-1.625	<0.001
- Tumor size	0.037	0.011	1.037	1.014-1.061	0.001
- Age at surgery	0.008	0.009	1.008	0.990-1.026	0.372
- Gender	-0.328	0.392	0.72	0.334-1.552	0.402
Cohort B was previously published by Sofiadis et al (Int J Oncol. 2009).
FTA= Follicular thyroid adenoma, FTC= Follicular thyroid carcinoma
FT-UMP= follicular tumor of uncertain malignant potential, AFTA= Atypical follicular thyroid adenoma.
B=unstandardized Beta, SEM=standard error of the mean
exp B (OR)= odds ratio, CI 95% = 95% confidence interval
a Two cases without complete data
